# Supplementary material for: Metabolomic Cerebrospinal Fluid Biomarkers for the Diagnosis of Atypical Parkinsonian Syndromes
Source: Int J Mol Sci. 2026 Apr 3;27(7):3270. doi: 10.3390/ijms27073270 (PMC13073110; doi:10.3390/ijms27073270)
Supplement: Supplementary file 1 [file ijms-27-03270-s001.zip]

Archive with 1 entries (1 files):
- ijms-4199570-supplementary.pdf
